# Supplementary material for: CT radiation profile width measurement using CR imaging plate raw data
Source: J Appl Clin Med Phys. 2015 Nov 8;16(6):501–7. doi: 10.1120/jacmp.v16i6.5512 (PMC5690993; doi:10.1120/jacmp.v16i6.5512)
Supplement: Supplementary file 1 — Supplementary Material [file ACM2-16-501-s001.m]

%%%%%%%%%%%%%%%%%%%%%%%%%%%%%%%%%%%%%%%%%%%%%%%%%%%%%%%%%%%%%%%%%%%%%%%%%%%
% Created by XXXXXXX
% Started: 2013.09.11    Last Edited: 2014.12.16
%
% Purpose:  
%  To measure CT collimation width using raw Fuji CR data
%
% Input:    
%  Assumes the Fuji raw data file (filename.std) with known CR plate
%  dimensions. 
%%%%%%%%%%%%%%%%%%%%%%%%%%%%%%%%%%%%%%%%%%%%%%%%%%%%%%%%%%%%%%%%%%%%%%%%%%%

%close all;
clear all;
%clc;


%%%%%%%%%%%%%%%%%%%%%%%%%%%%%%%%%%%%%%%%%%%%%%%%%%%%%%%%%%%%%%%%%%%%%%%%%%%
% User selected options
%


% Defaults for plotting
% Folder name
PathName = '';
RawFileName = 'Routine1617.std';


set(0,'DefaultLineMarkerSize',5);
set(0,'defaultlinelinewidth',2) 
set(0,'defaultAxesFontName', 'Times New Roman')

%% Open raw data
%set some parameters
ScreenHeight = 430000; % um
IProws = 1760;
IPcolumns = 2140;
dx = 200; %um according to Fuji documentation for standard resolution 
            % plates ST-VI
Fscalar = 1024; % from experiments with Fuji standard CR plates ST-VI using
                % using base10 log
% Open raw data
CRdata = OpenRawCRdataAnon( PathName, RawFileName, IProws, IPcolumns );


%% Create profile
RadiationProfile = CRdata( :, floor(IProws/2) );
x = (0:dx:(double(IPcolumns)*dx - dx));


%% Do math
MaxDose = max(RadiationProfile);    % assumes same tube current was used 
                                    % each time, giving roughly the same 
                                    % max dose for each collimation.
HalfMaxDose =  MaxDose - Fscalar*log10(2);
                    % log(FWHM) = log(max/2) = log(max)-log(2). But in 
                    % this case we have a scaler involved. According
                    % to surface dose experiments performed on fuji, the 
                    % scaler is Fscalar. So we subtract Fscalar*log(2)
                    % Ref: N03P151
fWalkingPeak = 0; %Flag to be on if walking the peak.
tmp = 0;
PeakLocations = [];
PeakWidths = [];
Width.LeftEdges = [];
Width.RightEdges = [];

for i = 1:IPcolumns
    if ( fWalkingPeak == 0 ) && ...
            ( RadiationProfile(i) > ( HalfMaxDose )  )
        %Walking to the right and exceeded FWHM 
        fWalkingPeak = 1;
        LeftEdge = i-1; % since we are > FWHM, FWHM is either one step 
                        %  behind or between the two steps.
        Width.LeftEdges = [ Width.LeftEdges; LeftEdge ];
     end
     if ( fWalkingPeak == 1 ) && ...
             ( RadiationProfile(i) < HalfMaxDose) 
        RightEdge = i;
        pWidth = dx*( RightEdge - LeftEdge );
        PeakWidths = [ PeakWidths ; pWidth ];
        PeakCentre = RightEdge - floor( (RightEdge - LeftEdge)/2 );
        PeakLocations = [ PeakLocations ; PeakCentre ];
        fWalkingPeak = 0;
        Width.RightEdges = [ Width.RightEdges; RightEdge ];
    end
end

%% Create graphs
h1 = figure(1);
x_in_mm = x/1000;
plot(x_in_mm, RadiationProfile);
%plot(RadiationProfile);
ylabel('CR intensity (arb)')
xlabel('Central CR Axis Perpendicular to Tube Rotation (mm)')
title( [RawFileName(1:end-4), ' radiation beam width measurements'] )
hold on
% Width labels applied to figure
for i = 1:length(PeakLocations)
    if mod(i,2)
        yLoc = (HalfMaxDose)/2;
    else
        yLoc = (HalfMaxDose)/1.5;
    end
    text(x_in_mm(PeakLocations(i)),yLoc, ...
        [ num2str(double(PeakWidths(i))/1000), ' mm' ],...
        'FontName', 'Times New Roman', ...
        'VerticalAlignment','middle',...
        'HorizontalAlignment','center', ...
        'BackgroundColor','white', ...
        'EdgeColor','red')
end
hold off
hold on
% Plotting width lines on chart
for i = 1:length(Width.LeftEdges)
    plot( [x_in_mm(Width.LeftEdges(i)) x_in_mm(Width.RightEdges(i))], ...
        [HalfMaxDose HalfMaxDose], '-r')
end
hold off

h2 = figure(2);
imagesc( CRdata )
title('Raw CR Data')
colormap(gray)

%% save results
tmp = clock;
print( h1, fullfile(PathName, ...
    [ num2str(tmp(1)), num2str(tmp(2)), num2str(tmp(3)), ...
    'Collimation_Profile.png']), '-dpng')
%print( h1, fullfile(PathName, ...
%    'Collimation_Profile.bmp'), '-dbmp')
print( h2, fullfile(PathName, ... 
    [ num2str(tmp(1)), num2str(tmp(2)), num2str(tmp(3)), ...
    'RawCRdata.png']), '-dpng')
%
%%%%%%%%%%%%%%%%%%%%%%%%%%%%%%%%%%%%%%%%%%%%%%%%%%%%%%%%%%%%%%%%%%%%%%%%%%%
