# Supplementary material for: CT radiation profile width measurement using CR imaging plate raw data
Source: J Appl Clin Med Phys. 2015 Nov 8;16(6):501–7. doi: 10.1120/jacmp.v16i6.5512 (PMC5690993; doi:10.1120/jacmp.v16i6.5512)
Supplement: Supplementary file 2 — Supplementary Material [file ACM2-16-501-s002.m]

function OutData = OpenRawCRdataAnon(PathName, FileName, IProws, IPcolumns)

%%%%%%%%%%%%%%%%%%%%%%%%%%%%%%%%%%%%%%%%%%%%%%%%%%%%%%%%%%%%%%%%%%%%%%%%%%%
% Created by XXXXXXX
% Started: 2013.09.14    Last Edited: 2014.11.27
%
% Purpose:  Function for opening FujiFilm CR Raw data
%
% Input:    
%  Variables
%   PathName = path to file, string
%   FileName = file name, string
%   IProws = number of rows in the raw data, integer
%   IPcolumns = number of columns in the raw data, integer
% Output:
%  Variables
%   OutData = raw pixel data
% Example Use:
%{
    PathName = '20141114CRrawData/';  
    %For FujiFilm CR plate: 24x30 cm, ST-VI
    IProws = 1576;
    IPcolumns = 1976;
    FileName = 'Routine47087.std';
    A3 = OpenRawCRdata( PathName, FileName, IProws, IPcolumns );
%}
%
% Other CR plates
%   %24x40 cm, ST-VI
%   IProws = 1576;
%   IPcolumns = 1976;
%
%   %24x30 cm, ST-VI
%   IProws = 1576;
%   IPcolumns = 1976;
%   ppm = 6.7; %pixels per mm
%
%   %18x24 cm, ST-VI
%   IProws = 2370;
%   IPcolumns = 1770;
%   ppm = 10; %pixels per mm
%
%   %35.4x43.0 cm (14x17), ST-VI  %could have rows and cols mixed up
%   IProws = 1760;
%   IPcolumns = 2140;
%   ppm = 5; %pixels per mm
%%%%%%%%%%%%%%%%%%%%%%%%%%%%%%%%%%%%%%%%%%%%%%%%%%%%%%%%%%%%%%%%%%%%%%%%%%%


%%Could include mechanism that somehow determines teh IProws and IPcolumns
%%based on file size. For example, (24x40 cm, ST-VI) is IProws = 1576 and
%%IPColumns = 1976 with file size 6,083 KB

%% Open raw data
fp = fopen( [PathName, FileName] );
OutData = flipud( fread(fp, [IProws, IPcolumns], 'uint16', 'l')' );
fclose(fp);

%%%%%%%%%%%%%%%%%%%%%%%%%%%%%%%%%%%%%%%%%%%%%%%%%%%%%%%%%%%%%%%%%%%%%%%%%%%
